# Supplementary material for: Metabolites with Anti-Inflammatory Activities Isolated from the Mangrove Endophytic Fungus Dothiorella sp. ZJQQYZ-1
Source: Microorganisms. 2025 Apr 12;13(4):890. doi: 10.3390/microorganisms13040890 (PMC12029632; doi:10.3390/microorganisms13040890)
Supplement: Supplementary file 1 [file microorganisms-13-00890-s001.zip]

Archive with 1 entries (1 files):
- microorganisms-3576785-supplementary.pdf
